# Supplementary material for: Fire and Drought Affect Multiple Aspects of Diversity in a Migratory Bird Stopover Community
Source: Biology (Basel). 2025 May 24;14(6):597. doi: 10.3390/biology14060597 (PMC12189311; doi:10.3390/biology14060597)
Supplement: Supplementary file 1 [file biology-14-00597-s001.zip]

Archive with 10 entries (10 files):
- Figure S8 SES PD all v culmen length.tiff
- Table S1 Bird Banding Data.xlsx
- Table S2 All species migration status.xlsx
- Figure S1 Quality of first 6 functional spaces.tiff
- Figure S2 Relationship among traits and PCoA.tiff
- Figure S3 Boxplot of pre and post fire values for PDSI, NDVI, and Species Richness.tiff
- Figure S4 Changes in NDVI over time.tiff
- Figure S5 Veg box and whisker.jpg
- Figure S6 Tree Species 2.5-15 cm DBH.jpg
- Figure S7 Functional richness SES over times.tiff
