# Supplementary material for: Fire and Drought Affect Multiple Aspects of Diversity in a Migratory Bird Stopover Community
Source: Biology (Basel). 2025 May 24;14(6):597. doi: 10.3390/biology14060597 (PMC12189311; doi:10.3390/biology14060597)
Supplement: Supplementary file 1 [file biology-14-00597-s001.zip › Table S1 Bird Banding Data.xlsx]

## Sheet: Sheet1
Year	Fire	ACWO	AMRO	ATTW	AUWA	BGGN	BHGR	BRBL	BRCR	BRSP	BTYW	CAFI	CANW	CAVI	CHSP	CLNU	COFL	COHA	COYE	DEJU	DICK	DOWO	DUFL	EVGR	GCKI	GHJU	GRFL	GRWA	GTTO	HAFL	HAWO	HETH	HOWR	INBU	LASP	LAZB	LEGO	LEWO	LISP	MGWA	MOBL	MOCH	MODO	NAWA	NOFL	OCWA	OROR	OSFL	PISI
2005	Pre-fire		1		35				14					1	21								9		1	210				7	4	16	8						5	6		13			1	9
2006	Pre-fire				17				8						34			1				1	9			302				2		23	8						1	2		16		1	4	5			3
2008	Pre-fire		6		18				10						87		2					1	9			75			5	6		19	14						4	5		3			5	3			3
2009	Pre-fire		7	1	75		3		16						139		4	2					16		1	337		1	9	17	1	38	37			3			2	10		26			6	6			1
2010	Pre-fire		7		40				3						47		2				1		2		2	90			3	14	2	37	29						5	5		15		1	3	5		2
2011	Fire		9		20				1						58			1					4	2		12		1		5		1	2		1				3	2		3			3				1
2012	Post-fire		1		85				1			4			342		1			7		1	7			275			6	6	2	6	34	1					46	11		10			5	15		1	255
2013	Post-fire		9		455						2			4	266		3			1		2	15			98			4	9	2	2	40			5			38	21	1	5			5	88			355
2014	Post-fire		10		283		4		2	1	3	2	1	3	119		1					6	31			256		1	12	41	4	10	68			4		1	31	18		6			3	86		3	308
2015	Post-fire		2	1	89		1		2		1	1		6	144							4	30		1	120			14	17		17	48			2			52	13		5			4	42			31
2016	Post-fire		1	1	60				2	2		2		4	66		3					2	14		1	102			9	10	1	26	31			5			19	12	1	10			2	34		4	35
2017	Post-fire				60		3	1	1	2		1		1	119		5					1	37		1	133		1	11	23	2	16	42			11			14	11	1	22			4	43		1	36
2018	Post-fire		2		8				2		1			5	13		23		1				94			28	1		6	40	2	29	30			1			8	29		6			1	5			1
2019	Post-fire		2	1	110		3			5		1		3	98		11					3	84		5	59		1	15	45	1	38	58		1	4	1		9	11	4	2		1	3	90	1	3	30
2020	Post-fire	1	22		62	1			11	2				5	38		15	1				2	196		1	74	10	3	18	67	2	135	40		1	1			14	26	1	7	1		9	11		1	9
2021	Post-fire		2		93									2	62	1	22					4	66			16	1		5	29	8	26	17			4				7		6			9	34		3	36
Total		1	81	4	1510	1	14	1	73	12	7	11	1	34	1653	1	92	5	1	8	1	27	623	2	13	2187	12	8	117	338	31	439	506	1	3	40	1	1	251	189	8	155	1	3	67	476	1	18	1104
[truncated: 32 more columns]
