# Supplementary material for: Fire and Drought Affect Multiple Aspects of Diversity in a Migratory Bird Stopover Community
Source: Biology (Basel). 2025 May 24;14(6):597. doi: 10.3390/biology14060597 (PMC12189311; doi:10.3390/biology14060597)
Supplement: Supplementary file 1 [file biology-14-00597-s001.zip › Table S2 All species migration status.xlsx]

## Sheet: all_species_migration_status
Species	Alpha_code	Category
Pheucticus melanocephalus	BHGR	breeder
Empidonax occidentalis	COFL	breeder
Empidonax oberholseri	DUFL	breeder
Setophaga graciae	GRWA	breeder
Pipilo chlorurus	GTTO	breeder
Catharus guttatus	HETH	breeder
Leiothlypis celata	OCWA	breeder
Contopus cooperi	OSFL	breeder
Vireo plumbeus	PLVI	breeder
Empidonax difficilis	PSFL	breeder
Sitta canadensis	RBNU	breeder
Sphyrapicus nuchalis	RNSA	breeder
Tachycineta thalassina	VGSW	breeder
Vireo gilvus	WAVI	breeder
Piranga ludoviciana	WETA	breeder
Contopus sordidulus	WEWP	breeder
Setophaga coronata	YRWA	breeder
Polioptila caerulea	BGGN	migrant
Euphagus cyanocephalus	BRBL	migrant
Spizella breweri	BRSP	migrant
Setophaga nigrescens	BTYW	migrant
Vireo cassinii	CAVI	migrant
Spizella passerina	CHSP	migrant
Geothlypis trichas	COYE	migrant
Spiza americana	DICK	migrant
Empidonax wrightii	GRFL	migrant
Empidonax hammondii	HAFL	migrant
Passerina cyanea	INBU	migrant
Chondestes grammacus	LASP	migrant
Passerina amoena	LAZB	migrant
Melospiza lincolnii	LISP	migrant
Geothlypis tolmiei	MGWA	migrant
Leiothlypis ruficapilla	NAWA	migrant
Icterus spurius	OROR	migrant
Passerculus sandwichensis	SAVS	migrant
Melospiza melodia	SOSP	migrant
Accipiter striatus	SSHA	migrant
Catharus ustulatus	SWTH	migrant
Setophaga townsendi	TOWA	migrant
Pooecetes gramineus	VESP	migrant
Leiothlypis virginiae	VIWA	migrant
Zonotrichia leucophrys	WCSP	migrant
Empidonax traillii	WIFL	migrant
Cardellina pusilla	WIWA	migrant
Setophaga petechia	YEWA	migrant
Melanerpes formicivorus	ACWO	resident
Turdus migratorius	AMRO	resident
Picoides dorsalis	ATTW	resident
Certhia americana	BRCR	resident
Haemorhous cassinii	CAFI	resident
Catherpes mexicanus	CANW	resident
Nucifraga columbiana	CLNU	resident
Accipiter cooperii	COHA	resident
Junco hyemalis	DEJU	resident
Dryobates pubescens	DOWO	resident
Coccothraustes vespertinus	EVGR	resident
Regulus satrapa	GCKI	resident
Dryobates villosus	HAWO	resident
Troglodytes aedon	HOWR	resident
Spinus psaltria	LEGO	resident
Melanerpes lewis	LEWO	resident
Sialia currucoides	MOBL	resident
Poecile gambeli	MOCH	resident
Zenaida macroura	MODO	resident
Colaptes auratus	NOFL	resident
Spinus pinus	PISI	resident
Sitta pygmaea	PYNU	resident
Corthylio calendula	RCKI	resident
Loxia curvirostra	RECR	resident
Salpinctes obsoletus	ROWR	resident
Pipilo maculatus	SPTO	resident
Cyanocitta stelleri	STJA	resident
Myadestes townsendi	TOSO	resident
Sitta carolinensis	WBNU	resident
Sialia mexicana	WEBL	resident
Sphyrapicus thyroideus	WISA	resident
Aphelocoma woodhouseii	WOSJ	resident
